# Supplementary material for: Cellulose Acetate-Supported Copper as an Efficient Sustainable Heterogenous Catalyst for Azide-Alkyne Cycloaddition Click Reactions in Water
Source: Int J Mol Sci. 2023 May 26;24(11):9301. doi: 10.3390/ijms24119301 (PMC10253314; doi:10.3390/ijms24119301)
Supplement: Supplementary file 1 [file ijms-24-09301-s001.zip]

Archive with 1 entries (1 files):
- ijms-2371794-supplementary.pdf
